# Supplementary material for: Repurposing Antimalarials for Oral Cancer: Selective Efficacy of Hydroxychloroquine on Gingival Squamous Cell Carcinoma
Source: Int J Mol Sci. 2025 Nov 13;26(22):10994. doi: 10.3390/ijms262210994 (PMC12652187; doi:10.3390/ijms262210994)
Supplement: Supplementary file 1 [file ijms-26-10994-s001.zip]

Archive with 1 entries (1 files):
- ijms-3917444-supplementary.pdf
